# Supplementary material for: Clinical Characteristics and Incidence of Hemorrhagic Complications in Patients Taking Factor Xa Inhibitors in Spain: A Long-Term Observational Study
Source: J Clin Med. 2024 Mar 14;13(6):1677. doi: 10.3390/jcm13061677 (PMC10970821; doi:10.3390/jcm13061677)
Supplement: Supplementary file 1 [file jcm-13-01677-s001.zip]

Archive with 1 entries (1 files):
- jcm-2898293-supplementary.pdf
